# Supplementary material for: Changes of RAS Pathway Phosphorylation in Lymphoblastoid Cell Lines from Noonan Syndrome Patients Carrying Hypomorphic Variants in Two NS Genes
Source: Int J Mol Sci. 2023 Feb 17;24(4):4035. doi: 10.3390/ijms24044035 (PMC9959625; doi:10.3390/ijms24044035)
Supplement: Supplementary file 1 [file ijms-24-04035-s001.zip]

Archive with 10 entries (9 files):
- ijms-2041318-supplementary/
- ijms-2041318-supplementary/Legends to supplementary figures.pdf
- ijms-2041318-supplementary/Table_S1.pdf
- ijms-2041318-supplementary/Table_S2.pdf
- ijms-2041318-supplementary/Table_S3.pdf
- ijms-2041318-supplementary/Table_S4.pdf
- ijms-2041318-supplementary/Table_S5.pdf
- ijms-2041318-supplementary/Table_S6.pdf
- ijms-2041318-supplementary/Table_S7.pdf
- ijms-2041318-supplementary/Table_S8.pdf
